# Supplementary material for: Enhancing brain tumor segmentation using attention based convolutional UNet on MRI images
Source: Sci Rep. 2025 Oct 21;15:36603. doi: 10.1038/s41598-025-20329-7 (PMC12541010; doi:10.1038/s41598-025-20329-7)
Supplement: Supplementary file 1 — Supplementary Material 1 [file 41598_2025_20329_MOESM1_ESM.zip]

Archive with 15 entries (15 files):
- optimizer.py
- acu_net_model Updated.py
- unet_base.py
- logging.py
- scheduler.py
- preprocessing.py
- augmentation.py
- cross_validation.py
- data_loader.py
- acu_net_model.py
- attention_module.py
- config.yaml
- loss_functions.py
- train.py
- unet_base Updated.py
