# Supplementary material for: Enhancing brain tumor segmentation using attention based convolutional UNet on MRI images
Source: Sci Rep. 2025 Oct 21;15:36603. doi: 10.1038/s41598-025-20329-7 (PMC12541010; doi:10.1038/s41598-025-20329-7)
Supplement: Supplementary file 1 — Supplementary Material 1 [file 41598_2025_20329_MOESM1_ESM.zip › optimizer.py]

import tensorflow as tf

class Optimizer:
    def __init__(self, learning_rate=1e-4):
        self.learning_rate = learning_rate

    def get_optimizer(self):
        return tf.keras.optimizers.Adam(learning_rate=self.learning_rate)
