# Supplementary material for: Enhancing brain tumor segmentation using attention based convolutional UNet on MRI images
Source: Sci Rep. 2025 Oct 21;15:36603. doi: 10.1038/s41598-025-20329-7 (PMC12541010; doi:10.1038/s41598-025-20329-7)
Supplement: Supplementary file 1 — Supplementary Material 1 [file 41598_2025_20329_MOESM1_ESM.zip › acu_net_model Updated.py]

import torch
import torch.nn as nn
import torch.nn.functional as F

# Attention mechanism: Spatial and Channel attention
class SpatialAttention(nn.Module):
    def __init__(self):
        super(SpatialAttention, self).__init__()
        self.conv = nn.Conv2d(2, 1, kernel_size=7, padding=3)

    def forward(self, x):
        max_out, _ = torch.max(x, dim=1, keepdim=True)
        avg_out = torch.mean(x, dim=1, keepdim=True)
        x = torch.cat([max_out, avg_out], dim=1)
        x = self.conv(x)
        return torch.sigmoid(x)

class ChannelAttention(nn.Module):
    def __init__(self, in_channels, reduction=16):
        super(ChannelAttention, self).__init__()
        self.fc1 = nn.Linear(in_channels, in_channels // reduction)
        self.relu = nn.ReLU()
        self.fc2 = nn.Linear(in_channels // reduction, in_channels)

    def forward(self, x):
        avg_out = torch.mean(x, dim=(2, 3), keepdim=False)
        max_out, _ = torch.max(x, dim=(2, 3), keepdim=False)
        out = self.fc2(self.relu(self.fc1(avg_out))) + self.fc2(self.relu(self.fc1(max_out)))
        return torch.sigmoid(out).unsqueeze(2).unsqueeze(3)

class ACUNet(nn.Module):
    def __init__(self, in_channels=1, out_channels=1):
        super(ACUNet, self).__init__()
        self.encoder1 = self.conv_block(in_channels, 64)
        self.encoder2 = self.conv_block(64, 128)
        self.encoder3 = self.conv_block(128, 256)
        self.encoder4 = self.conv_block(256, 512)

        self.decoder1 = self.conv_block(512 + 256, 256)
        self.decoder2 = self.conv_block(256 + 128, 128)
        self.decoder3 = self.conv_block(128 + 64, 64)

        self.pool = nn.MaxPool2d(kernel_size=2, stride=2)
        self.upconv1 = nn.ConvTranspose2d(512, 256, kernel_size=2, stride=2)
        self.upconv2 = nn.ConvTranspose2d(256, 128, kernel_size=2, stride=2)
        self.upconv3 = nn.ConvTranspose2d(128, 64, kernel_size=2, stride=2)

        self.ca1 = ChannelAttention(64)
        self.ca2 = ChannelAttention(128)
        self.ca3 = ChannelAttention(256)

        self.sa1 = SpatialAttention()
        self.sa2 = SpatialAttention()
        self.sa3 = SpatialAttention()

        self.final = nn.Conv2d(64, out_channels, kernel_size=1)

    def conv_block(self, in_channels, out_channels):
        return nn.Sequential(
            nn.Conv2d(in_channels, out_channels, kernel_size=3, padding=1),
            nn.ReLU(inplace=True),
            nn.Conv2d(out_channels, out_channels, kernel_size=3, padding=1),
            nn.ReLU(inplace=True)
        )

    def apply_attention(self, x, ca, sa):
        x = ca(x) * x
        x = sa(x) * x
        return x

    def forward(self, x):
        e1 = self.encoder1(x)
        e1 = self.apply_attention(e1, self.ca1, self.sa1)

        e2 = self.encoder2(self.pool(e1))
        e2 = self.apply_attention(e2, self.ca2, self.sa2)

        e3 = self.encoder3(self.pool(e2))
        e3 = self.apply_attention(e3, self.ca3, self.sa3)

        e4 = self.encoder4(self.pool(e3))

        d1 = self.upconv1(e4)
        d1 = torch.cat((d1, e3), dim=1)
        d1 = self.decoder1(d1)

        d2 = self.upconv2(d1)
        d2 = torch.cat((d2, e2), dim=1)
        d2 = self.decoder2(d2)

        d3 = self.upconv3(d2)
        d3 = torch.cat((d3, e1), dim=1)
        d3 = self.decoder3(d3)

        return self.final(d3)
