# Supplementary material for: Enhancing brain tumor segmentation using attention based convolutional UNet on MRI images
Source: Sci Rep. 2025 Oct 21;15:36603. doi: 10.1038/s41598-025-20329-7 (PMC12541010; doi:10.1038/s41598-025-20329-7)
Supplement: Supplementary file 1 — Supplementary Material 1 [file 41598_2025_20329_MOESM1_ESM.zip › unet_base.py]

import tensorflow as tf
from tensorflow.keras import layers

class UNetBase:
    def __init__(self, input_shape=(128, 128, 128, 4)):
        self.input_shape = input_shape

    def build_model(self):
        inputs = layers.Input(shape=self.input_shape)
        # Encoder Path
        conv1, pool1 = self._conv_block(inputs, 64)
        conv2, pool2 = self._conv_block(pool1, 128)
        conv3, pool3 = self._conv_block(pool2, 256)
        conv4, pool4 = self._conv_block(pool3, 512)
        
        # Bottleneck
        conv5 = self._conv_block(pool4, 1024, pool=False)

        # Decoder Path
        upconv4 = self._upconv_block(conv5, conv4, 512)
        upconv3 = self._upconv_block(upconv4, conv3, 256)
        upconv2 = self._upconv_block(upconv3, conv2, 128)
        upconv1 = self._upconv_block(upconv2, conv1, 64)
        
        outputs = layers.Conv3D(1, (1, 1, 1), activation='sigmoid')(upconv1)
        model = tf.keras.Model(inputs, outputs)
        return model

    def _conv_block(self, input_tensor, filters, pool=True):
        x = layers.Conv3D(filters, (3, 3, 3), padding='same')(input_tensor)
        x = layers.BatchNormalization()(x)
        x = layers.ReLU()(x)
        x = layers.Conv3D(filters, (3, 3, 3), padding='same')(x)
        x = layers.BatchNormalization()(x)
        x = layers.ReLU()(x)
        if pool:
            p = layers.MaxPooling3D((2, 2, 2))(x)
            return x, p
        else:
            return x

    def _upconv_block(self, input_tensor, skip_tensor, filters):
        x = layers.Conv3DTranspose(filters, (2, 2, 2), strides=(2, 2, 2), padding='same')(input_tensor)
        x = layers.Concatenate()([x, skip_tensor])
        x = self._conv_block(x, filters, pool=False)
        return x
