# Supplementary material for: Enhancing brain tumor segmentation using attention based convolutional UNet on MRI images
Source: Sci Rep. 2025 Oct 21;15:36603. doi: 10.1038/s41598-025-20329-7 (PMC12541010; doi:10.1038/s41598-025-20329-7)
Supplement: Supplementary file 1 — Supplementary Material 1 [file 41598_2025_20329_MOESM1_ESM.zip › logging.py]

import logging

def setup_logging(log_file='training.log'):
    # Configuring the logging format and level
    logging.basicConfig(
        filename=log_file,
        level=logging.INFO,
        format='%(asctime)s - %(levelname)s - %(message)s',
        datefmt='%Y-%m-%d %H:%M:%S'
    )
    logging.info("Logging setup complete.")

def log_training_info(epoch, loss, accuracy):
    logging.info(f"Epoch: {epoch}, Loss: {loss}, Accuracy: {accuracy}")

def log_validation_info(epoch, val_loss, val_accuracy):
    logging.info(f"Epoch: {epoch}, Validation Loss: {val_loss}, Validation Accuracy: {val_accuracy}")
