# Supplementary material for: Enhancing brain tumor segmentation using attention based convolutional UNet on MRI images
Source: Sci Rep. 2025 Oct 21;15:36603. doi: 10.1038/s41598-025-20329-7 (PMC12541010; doi:10.1038/s41598-025-20329-7)
Supplement: Supplementary file 1 — Supplementary Material 1 [file 41598_2025_20329_MOESM1_ESM.zip › scheduler.py]

import tensorflow as tf

class LearningRateScheduler:
    def __init__(self, initial_lr=1e-4, decay_steps=1000, decay_rate=0.96):
        self.initial_lr = initial_lr
        self.decay_steps = decay_steps
        self.decay_rate = decay_rate

    def get_scheduler(self):
        return tf.keras.optimizers.schedules.ExponentialDecay(
            initial_learning_rate=self.initial_lr,
            decay_steps=self.decay_steps,
            decay_rate=self.decay_rate
        )
