# Supplementary material for: Enhancing brain tumor segmentation using attention based convolutional UNet on MRI images
Source: Sci Rep. 2025 Oct 21;15:36603. doi: 10.1038/s41598-025-20329-7 (PMC12541010; doi:10.1038/s41598-025-20329-7)
Supplement: Supplementary file 1 — Supplementary Material 1 [file 41598_2025_20329_MOESM1_ESM.zip › preprocessing.py]

import numpy as np

class Preprocessing:
    def __init__(self, target_shape=(128, 128, 128)):
        self.target_shape = target_shape

    def normalize(self, image):
        # Normalize the intensity values of the MRI images.
        image = (image - np.mean(image)) / np.std(image)
        return image

    def resize(self, image, mask):
        # Resize images and masks to the target shape.
        return self._resize_image(image), self._resize_mask(mask)

    def _resize_image(self, image):
        # Resize image to the target shape using interpolation.
        from skimage.transform import resize
        return resize(image, self.target_shape, mode='constant', preserve_range=True)

    def _resize_mask(self, mask):
        # Resize mask to the target shape using nearest-neighbor interpolation.
        from skimage.transform import resize
        return resize(mask, self.target_shape, mode='constant', preserve_range=True, order=0)
