# Supplementary material for: Enhancing brain tumor segmentation using attention based convolutional UNet on MRI images
Source: Sci Rep. 2025 Oct 21;15:36603. doi: 10.1038/s41598-025-20329-7 (PMC12541010; doi:10.1038/s41598-025-20329-7)
Supplement: Supplementary file 1 — Supplementary Material 1 [file 41598_2025_20329_MOESM1_ESM.zip › augmentation.py]

import numpy as np
import random
from scipy.ndimage import rotate

class DataAugmentation:
    def __init__(self, rotation_range=30, flip_axis=None):
        self.rotation_range = rotation_range
        self.flip_axis = flip_axis

    def augment(self, image, mask):
        if random.random() > 0.5:
            image, mask = self._random_rotate(image, mask)
        if self.flip_axis is not None and random.random() > 0.5:
            image, mask = self._random_flip(image, mask)
        return image, mask

    def _random_rotate(self, image, mask):
        angle = random.uniform(-self.rotation_range, self.rotation_range)
        axes = (0, 1)  # Rotate along the first two axes
        image = rotate(image, angle, axes=axes, reshape=False, order=1)
        mask = rotate(mask, angle, axes=axes, reshape=False, order=0)
        return image, mask

    def _random_flip(self, image, mask):
        flip = np.random.choice([True, False], size=(len(self.flip_axis),))
        for axis, do_flip in enumerate(flip):
            if do_flip:
                image = np.flip(image, axis=axis)
                mask = np.flip(mask, axis=axis)
        return image, mask
