# Supplementary material for: Enhancing brain tumor segmentation using attention based convolutional UNet on MRI images
Source: Sci Rep. 2025 Oct 21;15:36603. doi: 10.1038/s41598-025-20329-7 (PMC12541010; doi:10.1038/s41598-025-20329-7)
Supplement: Supplementary file 1 — Supplementary Material 1 [file 41598_2025_20329_MOESM1_ESM.zip › cross_validation.py]

import tensorflow as tf
from sklearn.model_selection import KFold
from acu_net_model import ACUNet
from loss_functions import LossFunctions
from optimizer import Optimizer
from scheduler import LearningRateScheduler

class CrossValidator:
    def __init__(self, data, n_splits=5):
        self.data = data
        self.n_splits = n_splits
        self.model = ACUNet().build_model()
        self.loss_fn = LossFunctions().combined_loss
        self.optimizer = Optimizer().get_optimizer()
        self.scheduler = LearningRateScheduler().get_scheduler()

    def cross_validate(self):
        kfold = KFold(n_splits=self.n_splits, shuffle=True)
        for train_idx, val_idx in kfold.split(self.data):
            train_data, val_data = self.data[train_idx], self.data[val_idx]
            self._train_and_evaluate(train_data, val_data)

    def _train_and_evaluate(self, train_data, val_data):
        self.model.compile(optimizer=self.optimizer, loss=self.loss_fn, metrics=['accuracy'])
        self.model.fit(train_data, validation_data=val_data, epochs=50)
