# Supplementary material for: Enhancing brain tumor segmentation using attention based convolutional UNet on MRI images
Source: Sci Rep. 2025 Oct 21;15:36603. doi: 10.1038/s41598-025-20329-7 (PMC12541010; doi:10.1038/s41598-025-20329-7)
Supplement: Supplementary file 1 — Supplementary Material 1 [file 41598_2025_20329_MOESM1_ESM.zip › data_loader.py]

import os
import numpy as np
import nibabel as nib

class DataLoader:
    def __init__(self, data_dir, img_size=(240, 240, 155)):
        self.data_dir = data_dir
        self.img_size = img_size

    def load_data(self, subject_id):
        image_paths = self._get_image_paths(subject_id)
        images = [self._load_nifti(img_path) for img_path in image_paths]
        return np.stack(images, axis=-1)  # Shape: (240, 240, 155, 4)

    def _get_image_paths(self, subject_id):
        subject_dir = os.path.join(self.data_dir, subject_id)
        modalities = ['flair', 't1', 't1ce', 't2']
        return [os.path.join(subject_dir, f"{subject_id}_{modality}.nii.gz") for modality in modalities]

    def _load_nifti(self, path):
        image = nib.load(path)
        return image.get_fdata()
