# Supplementary material for: Enhancing brain tumor segmentation using attention based convolutional UNet on MRI images
Source: Sci Rep. 2025 Oct 21;15:36603. doi: 10.1038/s41598-025-20329-7 (PMC12541010; doi:10.1038/s41598-025-20329-7)
Supplement: Supplementary file 1 — Supplementary Material 1 [file 41598_2025_20329_MOESM1_ESM.zip › attention_module.py]

import tensorflow as tf
from tensorflow.keras import layers

class AttentionGate(layers.Layer):
    def __init__(self, filters):
        super(AttentionGate, self).__init__()
        self.filters = filters

    def build(self, input_shape):
        self.W_g = layers.Conv3D(self.filters, (1, 1, 1), strides=(1, 1, 1))
        self.W_x = layers.Conv3D(self.filters, (1, 1, 1), strides=(1, 1, 1))
        self.psi = layers.Conv3D(1, (1, 1, 1), strides=(1, 1, 1), activation='sigmoid')

    def call(self, g, x):
        g1 = self.W_g(g)
        x1 = self.W_x(x)
        psi = tf.nn.relu(g1 + x1)
        psi = self.psi(psi)
        return x * psi
