# Supplementary material for: Enhancing brain tumor segmentation using attention based convolutional UNet on MRI images
Source: Sci Rep. 2025 Oct 21;15:36603. doi: 10.1038/s41598-025-20329-7 (PMC12541010; doi:10.1038/s41598-025-20329-7)
Supplement: Supplementary file 1 — Supplementary Material 1 [file 41598_2025_20329_MOESM1_ESM.zip › config.yaml]

# Configuration file for training the ACU-Net model

# Data Parameters
data:
  data_dir: '/path/to/dataset'
  batch_size: 4
  input_shape: (128, 128, 128, 4)
  n_classes: 1

# Model Parameters
model:
  base_filters: 64
  dropout_rate: 0.3

# Training Parameters
training:
  epochs: 100
  learning_rate: 1e-4
  decay_steps: 1000
  decay_rate: 0.96

# Cross-Validation Parameters
cross_validation:
  n_splits: 5

# Checkpoint Parameters
checkpoint:
  checkpoint_dir: 'checkpoints/'
  max_to_keep: 3
