# Supplementary material for: Enhancing brain tumor segmentation using attention based convolutional UNet on MRI images
Source: Sci Rep. 2025 Oct 21;15:36603. doi: 10.1038/s41598-025-20329-7 (PMC12541010; doi:10.1038/s41598-025-20329-7)
Supplement: Supplementary file 1 — Supplementary Material 1 [file 41598_2025_20329_MOESM1_ESM.zip › loss_functions.py]

import tensorflow as tf

class LossFunctions:
    def __init__(self, dice_weight=0.5, cross_entropy_weight=0.5):
        self.dice_weight = dice_weight
        self.cross_entropy_weight = cross_entropy_weight

    def dice_loss(self, y_true, y_pred):
        numerator = 2 * tf.reduce_sum(y_true * y_pred, axis=[1, 2, 3, 4])
        denominator = tf.reduce_sum(y_true + y_pred, axis=[1, 2, 3, 4])
        return 1 - (numerator + 1) / (denominator + 1)

    def cross_entropy_loss(self, y_true, y_pred):
        return tf.keras.losses.binary_crossentropy(y_true, y_pred)

    def combined_loss(self, y_true, y_pred):
        dice = self.dice_loss(y_true, y_pred)
        cross_entropy = self.cross_entropy_loss(y_true, y_pred)
        return self.dice_weight * dice + self.cross_entropy_weight * cross_entropy
