# Supplementary material for: Enhancing brain tumor segmentation using attention based convolutional UNet on MRI images
Source: Sci Rep. 2025 Oct 21;15:36603. doi: 10.1038/s41598-025-20329-7 (PMC12541010; doi:10.1038/s41598-025-20329-7)
Supplement: Supplementary file 1 — Supplementary Material 1 [file 41598_2025_20329_MOESM1_ESM.zip › train.py]

import tensorflow as tf
from data_loader import DataLoader
from preprocessing import Preprocessing
from acu_net_model import ACUNet
from loss_functions import LossFunctions
from optimizer import Optimizer
from scheduler import LearningRateScheduler

class Trainer:
    def __init__(self, data_dir, batch_size=4, epochs=100):
        self.data_dir = data_dir
        self.batch_size = batch_size
        self.epochs = epochs
        self.data_loader = DataLoader(data_dir)
        self.preprocessing = Preprocessing()
        self.model = ACUNet().build_model()
        self.loss_fn = LossFunctions().combined_loss
        self.optimizer = Optimizer().get_optimizer()
        self.scheduler = LearningRateScheduler().get_scheduler()

    def train(self):
        train_dataset, val_dataset = self._prepare_datasets()
        self.model.compile(optimizer=self.optimizer, loss=self.loss_fn, metrics=['accuracy'])
        self.model.fit(train_dataset, validation_data=val_dataset, epochs=self.epochs)

    def _prepare_datasets(self):
        # Example logic for preparing datasets (expand based on actual data structure)
        # Implement train-validation split and data augmentation here.
        pass
